# Supplementary material for: Trace Elements in Home-Processed Food Obtained from Unconventional Animals
Source: Life (Basel). 2020 May 23;10(5):75. doi: 10.3390/life10050075 (PMC7281459; doi:10.3390/life10050075)
Supplement: Supplementary file 1 [file life-10-00075-s001.zip]

Archive with 1 entries (1 files):
- life-762977-supplementary.docx
